# Supplementary material for: Odd versus even: a scientific study of the ‘rules’ of plating
Source: PeerJ. 2016 Jan 4;4:e1526. doi: 10.7717/peerj.1526 (PMC4734449; doi:10.7717/peerj.1526)
Supplement: Supplemental Information 1 [file peerj-04-1526-s001.csv]

items	plate	arrangement	weight		plate	description		arrangement
4	1	1	243		1	square		1	vertical
3	1	1	249		0	round		0	polygon
4	1	0	297
3	1	0	177
4	0	1	185
3	0	1	282
4	0	0	281
3	0	0	184
