# Supplementary material for: Odd versus even: a scientific study of the ‘rules’ of plating
Source: PeerJ. 2016 Jan 4;4:e1526. doi: 10.7717/peerj.1526 (PMC4734449; doi:10.7717/peerj.1526)
Supplement: Supplemental Information 2 [file peerj-04-1526-s002.csv]

size	plate	arrangement	items	freq			plate	description		arrangement			plateSize
0	0	0	0	17			1	square		1	vertical		0	regular
0	0	1	0	27			0	round		0	polygon		1	large
0	1	0	0	17
0	1	1	0	27
1	0	0	0	18
1	0	1	0	19
1	1	0	0	15
1	1	1	0	20
0	0	0	1	83
0	0	1	1	73
0	1	0	1	83
0	1	1	1	73
1	0	0	1	82
1	0	1	1	81
1	1	0	1	85
1	1	1	1	80
