# Supplementary material for: Odd versus even: a scientific study of the ‘rules’ of plating
Source: PeerJ. 2016 Jan 4;4:e1526. doi: 10.7717/peerj.1526 (PMC4734449; doi:10.7717/peerj.1526)
Supplement: Supplemental Information 3 [file peerj-04-1526-s003.csv]

plateSize	plateShape	foodShape	items	freq		plate	description		arrangement			plateSize
0	0	0	3	36		1	square		1	vertical		0	regular
0	0	1	3	43		0	round		0	polygon		1	large
0	1	0	3	38
0	1	1	3	45
1	0	0	3	42
1	0	1	3	36
1	1	0	3	36
1	1	1	3	33
0	0	0	4	64
0	0	1	4	57
0	1	0	4	62
0	1	1	4	55
1	0	0	4	58
1	0	1	4	64
1	1	0	4	64
1	1	1	4	67
