# Supplementary material for: Odd versus even: a scientific study of the ‘rules’ of plating
Source: PeerJ. 2016 Jan 4;4:e1526. doi: 10.7717/peerj.1526 (PMC4734449; doi:10.7717/peerj.1526)
Supplement: Supplemental Information 5 [file peerj-04-1526-s005.csv]

size	plateshape	foodshape	items	freq		plate	description		arrangement			plateSize
2	0	0	3	37		1	square		1	vertical		0	regular
2	0	1	3	38		0	round		0	polygon		1	large
2	1	0	3	35
2	1	1	3	37
1	0	0	3	33
1	0	1	3	38
1	1	0	3	31
1	1	1	3	38
0	0	0	3	34
0	0	1	3	34
0	1	0	3	30
0	1	1	3	36
3	0	0	3	32
3	0	1	3	39
3	1	0	3	37
3	1	1	3	37
2	0	0	4	63
2	0	1	4	62
2	1	0	4	65
2	1	1	4	63
1	0	0	4	67
1	0	1	4	62
1	1	0	4	69
1	1	1	4	62
0	0	0	4	66
0	0	1	4	66
0	1	0	4	70
0	1	1	4	64
3	0	0	4	68
3	0	1	4	61
3	1	0	4	63
3	1	1	4	63
