# Supplementary material for: Odd versus even: a scientific study of the ‘rules’ of plating
Source: PeerJ. 2016 Jan 4;4:e1526. doi: 10.7717/peerj.1526 (PMC4734449; doi:10.7717/peerj.1526)
Supplement: Supplemental Information 6 [file peerj-04-1526-s006.csv]

items	version	plateSize	plateShape	arrangement	count			plate	description		arrangement			plateSize
3	1	0	0	0	33			1	square		1	vertical		0	regular
3	1	0	0	1	48			0	round		0	polygon		1	large
3	1	0	1	0	29
3	1	0	1	1	49
3	2	0	0	0	27
3	2	0	0	1	46
3	2	0	1	0	20
3	2	0	1	1	39
3	3	0	0	0	49
3	3	0	0	1	48
3	3	0	1	0	37
3	3	0	1	1	48
3	4	0	0	0	66
3	4	0	0	1	64
3	4	0	1	0	56
3	4	0	1	1	62
4	1	0	0	0	69
4	1	0	0	1	54
4	1	0	1	0	73
4	1	0	1	1	53
4	2	0	0	0	66
4	2	0	0	1	47
4	2	0	1	0	73
4	2	0	1	1	54
4	3	0	0	0	48
4	3	0	0	1	49
4	3	0	1	0	60
4	3	0	1	1	49
4	4	0	0	0	32
4	4	0	0	1	34
4	4	0	1	0	42
4	4	0	1	1	36
