# Supplementary material for: Odd versus even: a scientific study of the ‘rules’ of plating
Source: PeerJ. 2016 Jan 4;4:e1526. doi: 10.7717/peerj.1526 (PMC4734449; doi:10.7717/peerj.1526)
Supplement: Supplemental Information 7 [file peerj-04-1526-s007.csv]

dish1 items	p3	43	43	34	41	47	30	38	27	38		52	40	58	50	53	60	58	53	56
dish2 items	p4	57	57	66	59	53	70	62	73	62		48	60	42	50	47	40	42	47	44
dish1 items	p3	5	4	4	3	3	2	2	1	1		5	4	4	3	3	2	2	1	1
dish2 items	p4	6	6	5	5	4	4	3	3	2		6	6	5	5	4	4	3	3	2
		6	7	8	9	10	11	12	13	14		16	17	18	19	20	21	22	23	24		6	7	8	9	10	11	12	13	14	16	17	18	19	20	21	22	23	24		6	6	7	7	8	8	9	9	10
		b6i0_nicest	b7i0_nicest	b8i0_nicest	b9i0_nicest	b10i0_nicest	b11i0_nicest	b12i0_nicest	b13i0_nicest	b14i0_nicest		b16i0_most	b17i0_most	b18i0_most	b19i0_most	b20i0_most	b21i0_most	b22i0_most	b23i0_most	b24i0_most		b6i0_trialOrder	b7i0_trialOrder	b8i0_trialOrder	b9i0_trialOrder	b10i0_trialOrder	b11i0_trialOrder	b12i0_trialOrder	b13i0_trialOrder	b14i0_trialOrder	b16i0_trialOrder	b17i0_trialOrder	b18i0_trialOrder	b19i0_trialOrder	b20i0_trialOrder	b21i0_trialOrder	b22i0_trialOrder	b23i0_trialOrder	b24i0_trialOrder		b6i0_loc_p3	b6i0_loc_p4	b7i0_loc_p4	b7i0_loc_p3	b8i0_loc_p4	b8i0_loc_p3	b9i0_loc_p4	b9i0_loc_p3	b10i0_loc_p4
		b6i0	b7i0	b8i0	b9i0	b10i0	b11i0	b12i0	b13i0	b14i0		b16i0	b17i0	b18i0	b19i0	b20i0	b21i0	b22i0	b23i0	b24i0		b6i0	b7i0	b8i0	b9i0	b10i0	b11i0	b12i0	b13i0	b14i0	b16i0	b17i0	b18i0	b19i0	b20i0	b21i0	b22i0	b23i0	b24i0		b6i0	b6i0	b7i0	b7i0	b8i0	b8i0	b9i0	b9i0	b10i0
		nicest	nicest	nicest	nicest	nicest	nicest	nicest	nicest	nicest		most	most	most	most	most	most	most	most	most		trialOrder	trialOrder	trialOrder	trialOrder	trialOrder	trialOrder	trialOrder	trialOrder	trialOrder	trialOrder	trialOrder	trialOrder	trialOrder	trialOrder	trialOrder	trialOrder	trialOrder	trialOrder		loc	loc	loc	loc	loc	loc	loc	loc	loc
																																									p3	p4	p4	p3	p4	p3	p4	p3	p4
		6	6	5	5	3	4	3	3	2		5	6	4	5	4	2	2	1	2		13	9	10	8	15	11	14	12	7	19	23	25	17	20	21	22	24	18		x:247 y:324	x:656 y:324	x:247 y:324	x:656 y:324	x:247 y:324	x:656 y:324	x:656 y:324	x:247 y:324	x:656 y:324
		5	4	4	3	3	4	3	3	2		6	6	4	3	3	2	2	1	2		15	11	8	9	13	7	12	10	14	22	19	17	25	20	18	24	21	23		x:247 y:324	x:656 y:324	x:656 y:324	x:247 y:324	x:656 y:324	x:247 y:324	x:247 y:324	x:656 y:324	x:247 y:324
		6	6	5	3	3	4	3	3	2		6	6	5	3	3	4	2	1	1		10	11	8	15	7	14	13	12	9	20	19	24	23	21	18	22	25	17		x:247 y:324	x:656 y:324	x:656 y:324	x:247 y:324	x:247 y:324	x:656 y:324	x:247 y:324	x:656 y:324	x:656 y:324
		6	6	5	5	4	4	3	1	1		5	4	5	5	3	4	3	1	1		15	7	10	14	13	12	8	11	9	19	25	22	17	20	21	23	24	18		x:656 y:324	x:247 y:324	x:656 y:324	x:247 y:324	x:247 y:324	x:656 y:324	x:656 y:324	x:247 y:324	x:247 y:324
		5	4	4	3	4	4	3	3	2		6	6	4	5	3	4	2	1	2		7	8	12	15	14	13	9	10	11	17	19	25	20	22	21	24	18	23		x:656 y:324	x:247 y:324	x:247 y:324	x:656 y:324	x:247 y:324	x:656 y:324	x:656 y:324	x:247 y:324	x:247 y:324
		5	4	4	3	4	4	3	3	2		6	6	4	5	4	2	2	1	1		13	12	11	7	15	8	10	14	9	25	19	20	22	17	23	21	18	24		x:656 y:324	x:247 y:324	x:656 y:324	x:247 y:324	x:656 y:324	x:247 y:324	x:656 y:324	x:247 y:324	x:247 y:324
		6	6	5	5	4	4	3	3	2		5	6	4	5	3	2	2	3	1		10	7	15	8	9	11	13	12	14	20	21	19	25	17	24	22	18	23		x:247 y:324	x:656 y:324	x:247 y:324	x:656 y:324	x:247 y:324	x:656 y:324	x:656 y:324	x:247 y:324	x:247 y:324
		5	4	4	3	3	2	2	1	1		6	6	4	5	3	2	3	1	2		13	11	15	10	14	9	8	12	7	25	18	19	24	22	17	20	21	23		x:247 y:324	x:656 y:324	x:247 y:324	x:656 y:324	x:656 y:324	x:247 y:324	x:247 y:324	x:656 y:324	x:656 y:324
		6	4	4	5	3	4	3	1	1		6	6	5	5	4	4	3	1	1		9	11	10	14	7	12	8	13	15	19	25	22	23	20	21	24	17	18		x:656 y:324	x:247 y:324	x:656 y:324	x:247 y:324	x:656 y:324	x:247 y:324	x:247 y:324	x:656 y:324	x:656 y:324
		6	6	5	5	4	4	2	3	2		6	6	4	5	4	4	3	1	2		10	13	8	14	11	15	12	9	7	23	20	18	22	25	19	24	21	17		x:656 y:324	x:247 y:324	x:247 y:324	x:656 y:324	x:247 y:324	x:656 y:324	x:656 y:324	x:247 y:324	x:656 y:324
		5	4	4	3	3	2	3	3	2		5	4	4	3	3	4	2	1	1		7	9	8	13	12	14	15	11	10	25	21	20	19	17	22	24	18	23		x:656 y:324	x:247 y:324	x:656 y:324	x:247 y:324	x:656 y:324	x:247 y:324	x:656 y:324	x:247 y:324	x:247 y:324
		6	6	5	5	4	4	3	3	2		5	6	4	3	3	2	2	3	2		7	14	9	11	13	15	10	8	12	22	17	25	24	21	20	19	23	18		x:247 y:324	x:656 y:324	x:656 y:324	x:247 y:324	x:247 y:324	x:656 y:324	x:247 y:324	x:656 y:324	x:247 y:324
		5	4	5	5	3	2	2	1	1		6	6	5	3	3	4	3	1	2		13	9	11	8	14	15	7	10	12	20	21	19	18	17	22	24	23	25		x:656 y:324	x:247 y:324	x:247 y:324	x:656 y:324	x:656 y:324	x:247 y:324	x:656 y:324	x:247 y:324	x:247 y:324
		6	6	5	5	4	4	3	3	2		6	4	4	5	4	2	2	3	1		11	10	8	9	15	12	13	7	14	19	23	25	24	20	22	18	17	21		x:656 y:324	x:247 y:324	x:656 y:324	x:247 y:324	x:656 y:324	x:247 y:324	x:247 y:324	x:656 y:324	x:247 y:324
		6	6	5	5	3	4	3	3	1		6	6	4	5	3	2	3	1	1		15	10	9	11	12	14	13	7	8	25	21	24	19	22	17	18	23	20		x:247 y:324	x:656 y:324	x:656 y:324	x:247 y:324	x:247 y:324	x:656 y:324	x:247 y:324	x:656 y:324	x:247 y:324
		5	6	4	5	4	2	2	3	1		5	6	4	3	4	2	2	1	2		8	9	11	15	12	13	7	14	10	23	18	20	25	19	17	24	22	21		x:247 y:324	x:656 y:324	x:656 y:324	x:247 y:324	x:247 y:324	x:656 y:324	x:656 y:324	x:247 y:324	x:656 y:324
		6	6	5	5	4	4	2	1	2		5	6	4	3	3	2	2	3	1		11	10	7	14	13	8	9	15	12	22	24	19	17	21	23	18	20	25		x:247 y:324	x:656 y:324	x:656 y:324	x:247 y:324	x:247 y:324	x:656 y:324	x:656 y:324	x:247 y:324	x:247 y:324
		6	4	5	3	3	4	3	3	1		6	6	4	3	4	2	2	3	1		8	9	13	10	11	15	12	14	7	20	24	22	18	17	21	25	23	19		x:656 y:324	x:247 y:324	x:247 y:324	x:656 y:324	x:656 y:324	x:247 y:324	x:247 y:324	x:656 y:324	x:656 y:324
		6	4	5	3	4	4	3	3	2		6	4	5	5	4	2	2	1	1		12	11	13	8	14	15	7	10	9	24	25	18	23	20	19	21	17	22		x:247 y:324	x:656 y:324	x:247 y:324	x:656 y:324	x:656 y:324	x:247 y:324	x:656 y:324	x:247 y:324	x:656 y:324
		6	6	4	5	4	2	3	3	1		5	4	4	3	3	2	3	3	2		12	7	11	15	8	14	9	13	10	19	23	21	24	17	20	18	25	22		x:656 y:324	x:247 y:324	x:247 y:324	x:656 y:324	x:656 y:324	x:247 y:324	x:247 y:324	x:656 y:324	x:656 y:324
		5	4	5	5	4	4	2	1	2		5	6	4	5	3	2	2	1	1		10	15	7	12	9	14	11	13	8	23	25	19	17	18	22	21	24	20		x:656 y:324	x:247 y:324	x:247 y:324	x:656 y:324	x:247 y:324	x:656 y:324	x:247 y:324	x:656 y:324	x:247 y:324
		6	6	5	5	4	4	3	3	2		6	4	4	3	4	2	3	1	1		11	14	10	7	9	12	15	8	13	23	17	21	24	25	18	22	20	19		x:247 y:324	x:656 y:324	x:656 y:324	x:247 y:324	x:656 y:324	x:247 y:324	x:247 y:324	x:656 y:324	x:656 y:324
		5	4	4	3	3	2	2	3	1		5	6	5	5	4	2	2	3	1		8	14	10	11	15	12	9	13	7	17	21	20	18	22	24	25	23	19		x:247 y:324	x:656 y:324	x:656 y:324	x:247 y:324	x:247 y:324	x:656 y:324	x:247 y:324	x:656 y:324	x:247 y:324
		6	6	5	3	4	2	2	1	2		5	6	4	3	4	2	3	1	2		7	8	12	15	11	14	13	10	9	19	22	20	21	25	23	18	24	17		x:247 y:324	x:656 y:324	x:656 y:324	x:247 y:324	x:656 y:324	x:247 y:324	x:656 y:324	x:247 y:324	x:247 y:324
		6	6	5	5	4	4	3	3	2		5	4	5	3	4	2	2	1	1		9	14	12	8	10	15	7	11	13	19	23	21	24	18	22	20	25	17		x:247 y:324	x:656 y:324	x:247 y:324	x:656 y:324	x:656 y:324	x:247 y:324	x:656 y:324	x:247 y:324	x:656 y:324
		6	6	5	5	4	2	3	3	2		5	6	4	5	3	2	2	3	1		14	13	8	9	10	7	15	12	11	25	21	17	18	19	22	24	23	20		x:247 y:324	x:656 y:324	x:247 y:324	x:656 y:324	x:247 y:324	x:656 y:324	x:656 y:324	x:247 y:324	x:656 y:324
		5	4	4	3	3	2	2	1	1		5	4	5	3	3	2	3	3	2		9	11	10	14	15	8	13	7	12	25	20	18	21	22	23	17	19	24		x:247 y:324	x:656 y:324	x:656 y:324	x:247 y:324	x:247 y:324	x:656 y:324	x:247 y:324	x:656 y:324	x:247 y:324
		5	6	5	3	4	4	3	3	1		5	6	4	5	3	2	2	3	2		12	7	10	11	8	9	15	13	14	25	20	21	24	19	18	17	22	23		x:247 y:324	x:656 y:324	x:656 y:324	x:247 y:324	x:656 y:324	x:247 y:324	x:247 y:324	x:656 y:324	x:656 y:324
		6	6	5	5	4	4	2	3	2		6	4	5	3	4	4	2	1	1		8	9	7	14	10	13	15	11	12	18	19	24	22	21	23	20	17	25		x:656 y:324	x:247 y:324	x:656 y:324	x:247 y:324	x:247 y:324	x:656 y:324	x:247 y:324	x:656 y:324	x:656 y:324
		6	6	5	5	4	2	3	1	1		5	4	4	5	3	2	3	1	2		8	9	10	7	15	14	11	12	13	21	20	23	25	24	17	22	19	18		x:247 y:324	x:656 y:324	x:247 y:324	x:656 y:324	x:247 y:324	x:656 y:324	x:247 y:324	x:656 y:324	x:247 y:324
		6	6	5	5	4	4	3	3	2		6	6	4	5	3	2	3	1	1		15	9	13	11	8	12	14	7	10	25	19	23	22	20	21	24	18	17		x:656 y:324	x:247 y:324	x:247 y:324	x:656 y:324	x:247 y:324	x:656 y:324	x:247 y:324	x:656 y:324	x:247 y:324
		6	6	5	5	4	4	3	3	2		6	6	5	5	3	2	3	3	2		12	10	11	13	8	7	15	14	9	17	19	20	21	22	25	23	18	24		x:656 y:324	x:247 y:324	x:247 y:324	x:656 y:324	x:247 y:324	x:656 y:324	x:656 y:324	x:247 y:324	x:247 y:324
		6	6	5	5	4	4	3	3	2		6	6	4	5	3	2	2	3	2		13	9	8	10	11	14	7	12	15	22	23	25	21	18	17	20	19	24		x:656 y:324	x:247 y:324	x:247 y:324	x:656 y:324	x:656 y:324	x:247 y:324	x:656 y:324	x:247 y:324	x:656 y:324
		6	4	4	5	4	4	3	3	2		6	4	4	3	4	4	2	3	2		12	7	10	13	9	15	8	11	14	17	23	21	25	20	24	19	22	18		x:656 y:324	x:247 y:324	x:247 y:324	x:656 y:324	x:656 y:324	x:247 y:324	x:656 y:324	x:247 y:324	x:656 y:324
		6	4	5	5	3	2	2	1	2		6	6	4	3	3	4	2	1	1		8	9	14	12	15	7	11	10	13	19	17	25	20	21	22	18	24	23		x:656 y:324	x:247 y:324	x:656 y:324	x:247 y:324	x:656 y:324	x:247 y:324	x:247 y:324	x:656 y:324	x:247 y:324
		6	6	5	3	4	2	2	1	1		6	6	5	3	4	4	3	3	2		7	8	13	10	11	15	12	14	9	19	17	24	23	20	18	21	22	25		x:247 y:324	x:656 y:324	x:247 y:324	x:656 y:324	x:656 y:324	x:247 y:324	x:247 y:324	x:656 y:324	x:247 y:324
		5	4	4	3	3	2	2	1	1		5	4	4	5	3	4	3	1	1		11	7	15	14	9	10	8	12	13	20	19	23	17	24	22	25	18	21		x:247 y:324	x:656 y:324	x:656 y:324	x:247 y:324	x:656 y:324	x:247 y:324	x:656 y:324	x:247 y:324	x:247 y:324
		6	6	5	5	3	2	2	3	2		5	6	4	5	3	2	2	3	1		13	15	9	8	14	12	7	11	10	20	19	22	17	23	21	24	18	25		x:247 y:324	x:656 y:324	x:247 y:324	x:656 y:324	x:247 y:324	x:656 y:324	x:656 y:324	x:247 y:324	x:656 y:324
		5	4	4	3	3	2	3	3	2		6	6	5	5	3	4	2	3	2		12	10	8	11	14	15	7	9	13	25	20	23	22	24	18	17	21	19		x:247 y:324	x:656 y:324	x:656 y:324	x:247 y:324	x:247 y:324	x:656 y:324	x:656 y:324	x:247 y:324	x:247 y:324
		6	6	5	5	4	4	3	3	2		6	6	5	5	4	2	3	3	2		14	10	9	15	13	11	7	8	12	18	24	21	19	20	25	22	17	23		x:247 y:324	x:656 y:324	x:656 y:324	x:247 y:324	x:247 y:324	x:656 y:324	x:656 y:324	x:247 y:324	x:656 y:324
		6	6	4	3	3	2	2	3	1		6	4	4	3	4	4	3	3	2		7	11	13	9	10	14	12	8	15	17	20	21	24	23	18	22	19	25		x:656 y:324	x:247 y:324	x:656 y:324	x:247 y:324	x:656 y:324	x:247 y:324	x:656 y:324	x:247 y:324	x:247 y:324
		5	6	5	3	3	4	3	3	1		6	6	4	3	3	4	2	1	2		12	11	15	7	8	9	10	13	14	21	22	18	23	25	17	19	24	20		x:656 y:324	x:247 y:324	x:656 y:324	x:247 y:324	x:247 y:324	x:656 y:324	x:247 y:324	x:656 y:324	x:656 y:324
		6	6	4	5	3	4	2	3	2		5	4	5	3	4	2	2	1	1		13	15	7	9	11	14	12	10	8	21	17	22	25	23	20	18	19	24		x:656 y:324	x:247 y:324	x:247 y:324	x:656 y:324	x:247 y:324	x:656 y:324	x:247 y:324	x:656 y:324	x:247 y:324
		5	4	4	5	3	4	3	3	2		6	6	5	3	4	4	3	3	1		10	9	12	7	8	13	11	14	15	22	17	19	23	21	18	20	25	24		x:656 y:324	x:247 y:324	x:247 y:324	x:656 y:324	x:247 y:324	x:656 y:324	x:247 y:324	x:656 y:324	x:656 y:324
		6	6	5	5	3	4	3	3	1		6	6	5	5	4	2	2	3	1		13	14	8	9	11	10	12	7	15	22	17	21	18	20	23	19	24	25		x:656 y:324	x:247 y:324	x:656 y:324	x:247 y:324	x:656 y:324	x:247 y:324	x:656 y:324	x:247 y:324	x:656 y:324
		5	6	5	5	4	4	3	3	2		6	6	4	3	4	2	2	3	2		8	15	12	10	11	9	14	7	13	25	19	24	20	17	23	22	18	21		x:656 y:324	x:247 y:324	x:656 y:324	x:247 y:324	x:247 y:324	x:656 y:324	x:247 y:324	x:656 y:324	x:247 y:324
		5	6	4	3	4	4	3	3	2		6	4	5	3	3	4	2	1	1		10	13	14	9	15	7	12	11	8	21	22	17	20	19	25	23	24	18		x:656 y:324	x:247 y:324	x:247 y:324	x:656 y:324	x:656 y:324	x:247 y:324	x:656 y:324	x:247 y:324	x:247 y:324
		6	4	5	5	4	4	2	3	2		6	4	5	5	4	2	2	1	2		11	8	12	15	9	7	13	14	10	20	22	24	25	21	19	17	23	18		x:656 y:324	x:247 y:324	x:247 y:324	x:656 y:324	x:656 y:324	x:247 y:324	x:656 y:324	x:247 y:324	x:656 y:324
		6	6	5	5	4	4	3	1	1		5	6	4	3	4	2	2	1	1		7	11	13	8	14	12	10	9	15	25	18	22	20	21	17	19	24	23		x:247 y:324	x:656 y:324	x:656 y:324	x:247 y:324	x:656 y:324	x:247 y:324	x:247 y:324	x:656 y:324	x:656 y:324
		6	6	4	5	3	4	2	3	1		6	4	5	5	3	4	3	1	2		15	13	10	12	14	9	7	8	11	22	25	20	19	23	24	21	18	17		x:247 y:324	x:656 y:324	x:656 y:324	x:247 y:324	x:656 y:324	x:247 y:324	x:656 y:324	x:247 y:324	x:656 y:324
		6	6	5	5	4	4	3	3	2		6	6	5	3	3	2	3	1	1		11	9	7	13	8	14	10	15	12	22	20	21	23	17	18	25	19	24		x:656 y:324	x:247 y:324	x:247 y:324	x:656 y:324	x:656 y:324	x:247 y:324	x:247 y:324	x:656 y:324	x:656 y:324
		6	6	5	5	4	4	3	3	2		6	4	5	3	4	2	2	1	1		8	15	12	10	7	13	11	14	9	25	20	21	17	22	18	24	23	19		x:247 y:324	x:656 y:324	x:656 y:324	x:247 y:324	x:247 y:324	x:656 y:324	x:247 y:324	x:656 y:324	x:656 y:324
		5	4	4	3	3	2	2	1	1		5	4	4	5	4	2	2	3	1		12	15	11	7	8	14	13	9	10	22	17	18	19	21	24	20	25	23		x:656 y:324	x:247 y:324	x:656 y:324	x:247 y:324	x:656 y:324	x:247 y:324	x:656 y:324	x:247 y:324	x:656 y:324
		6	6	5	5	4	4	3	3	2		5	4	4	5	3	2	3	1	2		11	7	15	12	10	8	9	13	14	22	23	21	18	17	24	20	19	25		x:247 y:324	x:656 y:324	x:247 y:324	x:656 y:324	x:247 y:324	x:656 y:324	x:656 y:324	x:247 y:324	x:656 y:324
		6	4	5	5	3	4	3	3	2		6	6	4	3	4	2	3	3	1		14	8	13	9	15	12	10	11	7	20	24	17	18	21	19	25	22	23		x:656 y:324	x:247 y:324	x:247 y:324	x:656 y:324	x:656 y:324	x:247 y:324	x:656 y:324	x:247 y:324	x:656 y:324
		6	4	5	5	4	2	2	3	2		5	4	4	3	4	2	2	1	2		9	15	7	13	12	10	8	14	11	20	22	18	25	19	17	23	24	21		x:247 y:324	x:656 y:324	x:656 y:324	x:247 y:324	x:656 y:324	x:247 y:324	x:247 y:324	x:656 y:324	x:656 y:324
		5	4	4	3	3	2	2	1	1		6	4	5	3	4	4	3	1	2		8	10	15	11	14	12	9	7	13	20	23	22	24	18	21	19	25	17		x:656 y:324	x:247 y:324	x:247 y:324	x:656 y:324	x:247 y:324	x:656 y:324	x:247 y:324	x:656 y:324	x:656 y:324
		5	4	5	5	4	4	3	3	2		6	4	5	5	3	2	2	1	1		11	9	10	8	7	14	15	13	12	20	21	24	25	19	23	17	18	22		x:656 y:324	x:247 y:324	x:656 y:324	x:247 y:324	x:247 y:324	x:656 y:324	x:656 y:324	x:247 y:324	x:656 y:324
		6	4	5	5	3	4	2	1	1		5	4	4	5	3	2	3	1	1		8	11	10	7	14	9	13	12	15	25	19	23	21	18	17	20	24	22		x:247 y:324	x:656 y:324	x:656 y:324	x:247 y:324	x:656 y:324	x:247 y:324	x:247 y:324	x:656 y:324	x:247 y:324
		5	4	4	3	4	4	3	3	2		5	4	4	5	4	2	3	3	2		15	9	14	11	10	13	12	8	7	24	18	17	25	21	22	20	23	19		x:656 y:324	x:247 y:324	x:656 y:324	x:247 y:324	x:247 y:324	x:656 y:324	x:656 y:324	x:247 y:324	x:656 y:324
		5	6	5	5	3	4	3	3	1		5	4	4	5	3	2	3	3	2		12	9	14	15	13	8	10	11	7	24	20	25	17	22	21	19	23	18		x:656 y:324	x:247 y:324	x:656 y:324	x:247 y:324	x:247 y:324	x:656 y:324	x:247 y:324	x:656 y:324	x:247 y:324
		5	6	5	5	3	4	3	1	1		5	6	5	3	3	4	2	1	2		13	7	15	9	10	8	11	14	12	25	22	19	17	23	24	21	18	20		x:656 y:324	x:247 y:324	x:656 y:324	x:247 y:324	x:247 y:324	x:656 y:324	x:656 y:324	x:247 y:324	x:656 y:324
		5	4	4	3	3	2	2	1	1		5	6	4	5	4	2	3	3	1		14	9	8	13	10	12	15	7	11	18	19	22	17	24	23	21	20	25		x:656 y:324	x:247 y:324	x:656 y:324	x:247 y:324	x:247 y:324	x:656 y:324	x:247 y:324	x:656 y:324	x:656 y:324
		6	6	5	5	4	4	3	3	2		5	6	4	3	3	4	2	3	1		8	11	9	7	13	10	14	15	12	19	22	21	18	23	20	17	24	25		x:247 y:324	x:656 y:324	x:247 y:324	x:656 y:324	x:656 y:324	x:247 y:324	x:247 y:324	x:656 y:324	x:656 y:324
		6	6	5	5	4	4	3	3	2		6	4	4	3	4	2	2	3	2		11	7	10	9	12	14	13	8	15	17	22	24	25	23	20	19	18	21		x:247 y:324	x:656 y:324	x:247 y:324	x:656 y:324	x:247 y:324	x:656 y:324	x:656 y:324	x:247 y:324	x:656 y:324
		5	4	4	3	4	4	2	3	2		5	6	5	5	3	2	2	1	1		12	9	15	14	8	10	7	11	13	19	23	17	20	25	24	18	22	21		x:656 y:324	x:247 y:324	x:247 y:324	x:656 y:324	x:656 y:324	x:247 y:324	x:656 y:324	x:247 y:324	x:656 y:324
		6	6	5	3	3	4	3	1	1		5	6	4	5	3	4	2	3	1		14	8	11	15	7	12	13	9	10	23	20	21	17	19	18	24	22	25		x:656 y:324	x:247 y:324	x:656 y:324	x:247 y:324	x:247 y:324	x:656 y:324	x:247 y:324	x:656 y:324	x:656 y:324
		5	4	4	3	3	2	2	1	1		5	6	5	3	3	2	3	1	1		15	10	9	7	12	11	13	8	14	18	22	25	24	20	17	23	21	19		x:247 y:324	x:656 y:324	x:247 y:324	x:656 y:324	x:656 y:324	x:247 y:324	x:656 y:324	x:247 y:324	x:656 y:324
		6	6	5	3	3	4	3	1	2		5	4	5	3	3	4	2	3	2		8	11	15	7	10	9	14	12	13	22	20	19	25	18	23	24	17	21		x:247 y:324	x:656 y:324	x:656 y:324	x:247 y:324	x:656 y:324	x:247 y:324	x:247 y:324	x:656 y:324	x:656 y:324
		5	6	4	5	4	4	3	3	2		5	6	4	3	4	2	2	3	2		11	10	7	14	8	12	9	13	15	18	24	21	19	22	23	20	17	25		x:656 y:324	x:247 y:324	x:247 y:324	x:656 y:324	x:656 y:324	x:247 y:324	x:247 y:324	x:656 y:324	x:656 y:324
		6	6	5	3	4	4	2	3	2		5	6	4	3	4	4	3	3	2		14	7	9	13	8	15	11	12	10	18	22	20	21	24	19	17	23	25		x:656 y:324	x:247 y:324	x:247 y:324	x:656 y:324	x:656 y:324	x:247 y:324	x:656 y:324	x:247 y:324	x:656 y:324
		6	4	4	3	4	4	3	3	2		6	6	4	5	3	2	2	3	1		11	10	7	12	8	13	15	9	14	24	18	17	25	19	21	23	22	20		x:656 y:324	x:247 y:324	x:656 y:324	x:247 y:324	x:247 y:324	x:656 y:324	x:247 y:324	x:656 y:324	x:656 y:324
		5	6	5	5	3	4	2	3	2		5	4	4	3	4	4	2	1	1		11	9	14	15	13	7	8	10	12	22	18	17	24	25	19	21	23	20		x:656 y:324	x:247 y:324	x:656 y:324	x:247 y:324	x:656 y:324	x:247 y:324	x:247 y:324	x:656 y:324	x:656 y:324
		5	4	4	3	3	4	3	3	2		5	4	5	3	4	4	3	1	1		11	9	12	7	14	8	15	10	13	17	24	21	18	19	23	25	20	22		x:247 y:324	x:656 y:324	x:656 y:324	x:247 y:324	x:247 y:324	x:656 y:324	x:247 y:324	x:656 y:324	x:247 y:324
		5	4	4	3	3	2	2	1	1		6	6	5	5	3	2	3	1	1		11	7	13	9	8	14	10	15	12	19	23	22	17	25	18	24	20	21		x:247 y:324	x:656 y:324	x:656 y:324	x:247 y:324	x:247 y:324	x:656 y:324	x:247 y:324	x:656 y:324	x:247 y:324
		5	6	5	3	4	2	2	1	2		5	6	5	3	3	4	2	1	2		12	8	11	7	14	15	10	13	9	18	24	20	17	22	23	21	25	19		x:656 y:324	x:247 y:324	x:247 y:324	x:656 y:324	x:656 y:324	x:247 y:324	x:656 y:324	x:247 y:324	x:656 y:324
		5	4	4	3	3	2	2	1	1		5	6	4	3	4	2	2	1	2		12	9	13	11	14	10	7	8	15	20	21	19	25	23	22	18	24	17		x:247 y:324	x:656 y:324	x:656 y:324	x:247 y:324	x:656 y:324	x:247 y:324	x:656 y:324	x:247 y:324	x:247 y:324
		6	4	4	5	4	2	3	3	2		6	4	5	5	3	2	3	3	1		10	14	12	13	15	9	7	11	8	25	21	19	23	22	18	24	20	17		x:656 y:324	x:247 y:324	x:656 y:324	x:247 y:324	x:656 y:324	x:247 y:324	x:656 y:324	x:247 y:324	x:656 y:324
		5	6	5	5	3	4	3	3	2		5	4	4	5	3	4	3	1	1		14	12	11	15	9	8	10	7	13	25	18	20	24	21	19	23	22	17		x:656 y:324	x:247 y:324	x:247 y:324	x:656 y:324	x:247 y:324	x:656 y:324	x:656 y:324	x:247 y:324	x:656 y:324
		5	4	4	3	3	2	2	3	2		5	6	5	5	3	4	3	3	1		11	13	7	14	15	10	8	12	9	25	18	19	22	24	23	17	21	20		x:247 y:324	x:656 y:324	x:656 y:324	x:247 y:324	x:247 y:324	x:656 y:324	x:247 y:324	x:656 y:324	x:656 y:324
		5	4	5	3	3	4	3	3	2		6	4	5	3	3	2	2	3	2		11	8	15	7	10	14	9	13	12	18	23	25	21	22	17	19	24	20		x:247 y:324	x:656 y:324	x:656 y:324	x:247 y:324	x:247 y:324	x:656 y:324	x:656 y:324	x:247 y:324	x:656 y:324
		5	4	5	5	4	4	3	3	1		5	6	5	3	3	4	2	3	1		11	12	10	7	9	8	13	14	15	19	20	24	22	17	18	25	23	21		x:247 y:324	x:656 y:324	x:247 y:324	x:656 y:324	x:656 y:324	x:247 y:324	x:656 y:324	x:247 y:324	x:247 y:324
		5	4	4	3	3	2	2	3	1		6	4	5	3	4	4	3	1	1		11	7	15	12	13	9	14	8	10	17	25	18	22	19	21	24	20	23		x:656 y:324	x:247 y:324	x:656 y:324	x:247 y:324	x:656 y:324	x:247 y:324	x:656 y:324	x:247 y:324	x:656 y:324
		6	6	5	5	4	4	2	3	1		5	4	5	5	4	4	2	1	2		9	10	12	14	13	8	15	7	11	24	19	22	23	21	17	25	20	18		x:656 y:324	x:247 y:324	x:247 y:324	x:656 y:324	x:656 y:324	x:247 y:324	x:656 y:324	x:247 y:324	x:247 y:324
		6	6	5	5	4	4	3	3	2		6	4	4	5	3	4	3	3	2		13	11	14	7	10	12	8	9	15	17	18	24	19	21	23	25	20	22		x:247 y:324	x:656 y:324	x:656 y:324	x:247 y:324	x:656 y:324	x:247 y:324	x:247 y:324	x:656 y:324	x:247 y:324
		6	6	5	5	3	4	3	3	2		5	6	4	3	3	4	3	1	1		14	12	10	9	8	13	7	11	15	21	19	25	22	24	23	20	17	18		x:247 y:324	x:656 y:324	x:656 y:324	x:247 y:324	x:656 y:324	x:247 y:324	x:656 y:324	x:247 y:324	x:656 y:324
		6	6	5	3	3	4	3	1	1		6	4	4	5	4	2	2	3	1		12	9	13	10	7	8	15	11	14	25	20	22	21	19	18	24	17	23		x:656 y:324	x:247 y:324	x:247 y:324	x:656 y:324	x:247 y:324	x:656 y:324	x:247 y:324	x:656 y:324	x:247 y:324
		6	6	5	5	4	4	3	3	2		5	6	5	5	3	4	2	3	2		13	15	7	9	8	14	12	11	10	18	20	23	25	22	19	17	21	24		x:656 y:324	x:247 y:324	x:656 y:324	x:247 y:324	x:247 y:324	x:656 y:324	x:247 y:324	x:656 y:324	x:656 y:324
		6	6	4	5	3	4	2	3	1		5	4	5	3	4	2	2	3	1		15	11	12	8	9	10	7	13	14	24	18	20	19	17	22	23	21	25		x:247 y:324	x:656 y:324	x:656 y:324	x:247 y:324	x:656 y:324	x:247 y:324	x:656 y:324	x:247 y:324	x:247 y:324
		6	6	5	5	4	4	3	3	2		5	6	5	3	3	2	2	3	1		10	14	9	13	15	7	11	8	12	19	20	17	25	22	18	24	23	21		x:656 y:324	x:247 y:324	x:247 y:324	x:656 y:324	x:656 y:324	x:247 y:324	x:656 y:324	x:247 y:324	x:656 y:324
		6	4	4	5	4	2	2	1	1		6	6	5	3	4	2	3	3	1		15	11	13	7	8	12	10	14	9	19	17	24	18	20	22	25	21	23		x:656 y:324	x:247 y:324	x:247 y:324	x:656 y:324	x:247 y:324	x:656 y:324	x:656 y:324	x:247 y:324	x:247 y:324
		6	6	5	5	4	4	3	3	1		6	6	4	3	4	4	2	1	1		13	14	9	8	7	15	10	12	11	23	24	18	22	25	20	19	17	21		x:656 y:324	x:247 y:324	x:656 y:324	x:247 y:324	x:656 y:324	x:247 y:324	x:656 y:324	x:247 y:324	x:247 y:324
		5	4	5	3	3	4	2	3	2		5	6	4	5	3	2	3	1	1		11	8	10	13	7	12	9	15	14	25	18	23	19	20	22	24	21	17		x:247 y:324	x:656 y:324	x:247 y:324	x:656 y:324	x:656 y:324	x:247 y:324	x:247 y:324	x:656 y:324	x:247 y:324
		5	6	5	5	4	4	3	3	2		5	6	4	5	4	2	2	3	2		13	7	10	15	11	8	9	12	14	20	18	17	22	24	23	19	25	21		x:247 y:324	x:656 y:324	x:656 y:324	x:247 y:324	x:656 y:324	x:247 y:324	x:656 y:324	x:247 y:324	x:247 y:324
		6	6	5	5	3	4	3	3	2		5	4	4	3	4	4	2	3	2		12	7	10	11	9	13	14	15	8	18	19	21	23	24	20	25	17	22		x:656 y:324	x:247 y:324	x:656 y:324	x:247 y:324	x:656 y:324	x:247 y:324	x:656 y:324	x:247 y:324	x:247 y:324
		5	4	5	3	4	2	3	3	1		5	6	5	5	4	2	3	1	2		12	11	7	8	10	15	13	14	9	25	23	19	20	21	18	22	24	17		x:247 y:324	x:656 y:324	x:656 y:324	x:247 y:324	x:247 y:324	x:656 y:324	x:656 y:324	x:247 y:324	x:656 y:324
		5	4	5	3	3	2	2	1	1		5	4	4	5	4	2	2	1	2		11	8	12	10	15	13	7	14	9	21	17	22	24	23	18	25	20	19		x:247 y:324	x:656 y:324	x:656 y:324	x:247 y:324	x:656 y:324	x:247 y:324	x:656 y:324	x:247 y:324	x:247 y:324
		5	4	5	3	3	4	3	3	2		6	6	4	3	4	4	3	1	1		8	7	10	15	13	12	14	9	11	23	21	18	19	20	22	24	17	25		x:656 y:324	x:247 y:324	x:656 y:324	x:247 y:324	x:656 y:324	x:247 y:324	x:247 y:324	x:656 y:324	x:656 y:324
		6	6	5	5	4	4	3	3	2		6	6	5	5	3	4	2	3	1		7	12	15	9	13	8	10	14	11	21	20	17	18	22	19	23	25	24		x:656 y:324	x:247 y:324	x:247 y:324	x:656 y:324	x:247 y:324	x:656 y:324	x:656 y:324	x:247 y:324	x:247 y:324
		5	4	5	3	3	4	2	3	2		6	6	4	5	3	4	3	3	1		15	9	12	13	8	7	10	14	11	20	23	18	22	21	25	19	17	24		x:656 y:324	x:247 y:324	x:247 y:324	x:656 y:324	x:247 y:324	x:656 y:324	x:247 y:324	x:656 y:324	x:656 y:324
[truncated: 31 more columns]
