# Supplementary material for: Odd versus even: a scientific study of the ‘rules’ of plating
Source: PeerJ. 2016 Jan 4;4:e1526. doi: 10.7717/peerj.1526 (PMC4734449; doi:10.7717/peerj.1526)
Supplement: Supplemental Information 8 [file peerj-04-1526-s008.csv]

	plateSize	regular	regular	regular	regular	large	large	large	large
	plateShape	round	round	diamond	diamond	round	round	diamond	diamond
hungry	foodSHape	poly	line	poly	line	poly	line	poly	line
100		p4	p3	p3	p3	p4	p3	p4	p3
74.74		p3	p3	p3	p3	p3	p3	p3	p3
53.71		p3	p3	p4	p4	p3	p3	p3	p4
68.48		p4	p4	p4	p3	p4	p4	p4	p4
0		p3	p3	p3	p3	p3	p4	p3	p3
51.16		p3	p4	p3	p3	p4	p4	p4	p3
60.25		p3	p3	p3	p3	p3	p3	p3	p3
77.15		p3	p3	p3	p3	p3	p3	p3	p3
51.37		p3	p4	p4	p3	p4	p4	p3	p4
22.84		p4	p4	p4	p4	p4	p4	p4	p4
76.37		p3	p3	p4	p3	p3	p3	p3	p3
75.98		p3	p3	p4	p3	p3	p3	p3	p3
71.09		p3	p3	p3	p3	p3	p4	p3	p4
57.03		p3	p4	p3	p3	p3	p3	p3	p4
51.93		p4	p4	p3	p4	p4	p4	p4	p4
19.66		p3	p4	p3	p4	p4	p4	p3	p3
80.31		p3	p3	p3	p3	p3	p3	p3	p3
31.25		p3	p3	p3	p3	p3	p3	p3	p3
68.95		p3	p3	p3	p3	p3	p3	p3	p3
31.64		p3	p3	p3	p3	p3	p3	p3	p3
74.61		p4	p4	p4	p4	p4	p4	p4	p4
17.38		p3	p3	p3	p3	p3	p3	p3	p3
26.96		p4	p4	p4	p4	p4	p4	p4	p4
57.23		p3	p4	p4	p4	p3	p4	p3	p4
0		p3	p3	p3	p3	p3	p3	p3	p3
88.18		p4	p4	p4	p4	p4	p4	p3	p4
6.61		p4	p4	p4	p4	p4	p4	p4	p4
63.67		p4	p3	p3	p4	p3	p3	p3	p4
74.23		p3	p3	p3	p3	p3	p3	p3	p3
54.69		p4	p3	p4	p3	p3	p3	p3	p4
71.48		p4	p4	p4	p4	p4	p4	p4	p4
60.35		p4	p4	p4	p4	p4	p4	p4	p4
39.65		p3	p3	p3	p3	p3	p3	p3	p3
81.72		p3	p3	p3	p3	p3	p3	p3	p3
85.1		p3	p3	p3	p3	p3	p3	p3	p3
60.94		p3	p3	p3	p3	p3	p3	p3	p3
91.99		p3	p3	p4	p4	p3	p4	p3	p4
61.91		p3	p3	p3	p3	p3	p3	p3	p3
77.34		p3	p3	p3	p3	p3	p3	p3	p3
83.98		p3	p3	p3	p3	p3	p3	p3	p3
61.16		p3	p3	p3	p3	p3	p3	p3	p3
0.39		p4	p4	p4	p4	p4	p4	p4	p4
30.47		p3	p4	p3	p3	p3	p3	p3	p3
2.9		p4	p3	p4	p4	p3	p4	p4	p4
92.94		p4	p4	p4	p4	p4	p4	p4	p4
27.66		p3	p3	p3	p3	p3	p3	p4	p3
48.26		p3	p3	p3	p3	p3	p3	p3	p3
11.64		p4	p4	p4	p4	p4	p4	p4	p4
23.28		p3	p3	p3	p3	p3	p3	p4	p3
23.05		p3	p3	p3	p3	p3	p3	p3	p3
36.13		p4	p4	p3	p4	p4	p4	p4	p4
0		p3	p3	p3	p3	p3	p3	p3	p3
30.55		p4	p3	p3	p3	p4	p3	p3	p3
64.41		p3	p3	p3	p3	p3	p3	p3	p3
55.2		p3	p3	p3	p4	p3	p4	p3	p3
61.13		p3	p3	p3	p3	p3	p3	p3	p3
47.63		p4	p4	p4	p4	p4	p4	p4	p4
58.59		p4	p3	p3	p3	p4	p3	p4	p3
72.01		p4	p4	p3	p4	p4	p3	p3	p4
50.79		p3	p3	p3	p3	p4	p3	p3	p3
37.96		p4	p4	p4	p4	p4	p4	p4	p4
40.26		p3	p4	p3	p3	p3	p3	p3	p3
67.77		p3	p3	p3	p3	p4	p3	p3	p3
61.33		p3	p3	p3	p3	p3	p3	p3	p3
29.9		p3	p3	p4	p3	p4	p3	p3	p3
73.78		p3	p3	p3	p3	p3	p3	p3	p3
0		p3	p3	p3	p3	p4	p3	p3	p3
48.63		p3	p3	p3	p3	p3	p3	p3	p3
76.24		p3	p3	p3	p3	p3	p3	p3	p3
51.83		p4	p4	p4	p4	p4	p4	p4	p4
49.22		p3	p3	p3	p3	p3	p3	p3	p3
56.84		p3	p3	p3	p3	p4	p3	p4	p3
5.64		p3	p3	p4	p4	p4	p3	p3	p3
46.78		p3	p3	p3	p3	p3	p3	p3	p3
62.5		p3	p3	p3	p3	p3	p3	p3	p3
37.57		p3	p3	p3	p3	p3	p3	p3	p3
100		p3	p3	p3	p3	p3	p3	p3	p3
64.26		p4	p4	p4	p4	p4	p4	p4	p4
8.57		p3	p3	p3	p4	p3	p3	p3	p3
17.77		p3	p3	p3	p3	p3	p3	p3	p3
8.01		p3	p3	p3	p3	p3	p3	p3	p3
53.92		p4	p4	p3	p4	p3	p4	p3	p4
30.27		p3	p3	p3	p3	p3	p3	p3	p3
61.4		p3	p3	p3	p3	p3	p3	p3	p3
73.57		p3	p3	p3	p3	p3	p3	p3	p3
27.93		p3	p3	p3	p3	p3	p3	p3	p3
67.69		p3	p3	p3	p3	p3	p3	p3	p3
0		p4	p4	p4	p3	p4	p4	p4	p4
25.73		p3	p3	p3	p3	p3	p3	p3	p4
44.34		p3	p3	p3	p3	p3	p3	p3	p3
0		p4	p4	p3	p3	p3	p3	p4	p3
51.95		p4	p4	p4	p4	p4	p4	p4	p4
21.48		p3	p4	p3	p4	p3	p3	p3	p3
60.44		p3	p4	p4	p4	p4	p4	p4	p3
0		p4	p4	p4	p4	p4	p4	p4	p4
26.9		p3	p3	p3	p4	p3	p4	p4	p3
49.61		p4	p4	p4	p4	p4	p4	p4	p4
0.73		p4	p4	p4	p4	p4	p4	p4	p4
14.39		p3	p3	p3	p3	p3	p3	p3	p3
33.01		p4	p3	p3	p3	p3	p3	p3	p3
