# Supplementary material for: Odd versus even: a scientific study of the ‘rules’ of plating
Source: PeerJ. 2016 Jan 4;4:e1526. doi: 10.7717/peerj.1526 (PMC4734449; doi:10.7717/peerj.1526)
Supplement: Supplemental Information 9 [file peerj-04-1526-s009.csv]

	plateSize	regular	regular	regular	regular	large	large	large	large
	plateShape	round	round	diamond	diamond	round	round	diamond	diamond
hunger	foodShape	poly	line	poly	line	poly	line	poly	line
12.23		p3	p3	p3	p3	p3	p3	p3	p3
60.17		p4	p4	p4	p4	p4	p4	p4	p4
21.09		p4	p4	p4	p4	p4	p4	p4	p4
74.41		p3	p3	p3	p3	p3	p3	p3	p3
58.59		p4	p3	p4	p3	p4	p3	p4	p3
1.28		p3	p3	p3	p3	p3	p3	p3	p3
47.71		p3	p3	p3	p3	p3	p3	p3	p3
56.24		p3	p3	p3	p3	p4	p4	p4	p4
52.04		p3	p3	p3	p4	p4	p3	p4	p4
32.42		p3	p4	p3	p3	p4	p3	p3	p3
73.24		p3	p3	p3	p3	p3	p3	p3	p3
34.57		p3	p3	p3	p3	p3	p3	p3	p3
72.46		p4	p4	p4	p4	p4	p4	p4	p4
0.7		p3	p3	p3	p3	p3	p3	p3	p3
0.22		p4	p3	p3	p4	p4	p4	p3	p3
17.77		p4	p3	p4	p3	p3	p3	p4	p3
61.95		p3	p4	p3	p3	p4	p3	p3	p3
58.01		p4	p4	p4	p4	p4	p4	p4	p4
44.53		p4	p4	p4	p4	p4	p3	p4	p4
72.57		p3	p3	p3	p3	p3	p3	p3	p3
64.97		p4	p4	p4	p4	p4	p4	p4	p4
55.57		p4	p4	p4	p4	p4	p4	p4	p4
0		p4	p4	p4	p4	p4	p4	p4	p4
78.88		p4	p4	p4	p4	p4	p4	p4	p4
23.56		p4	p4	p4	p4	p4	p4	p4	p4
22.64		p3	p4	p3	p3	p4	p3	p3	p3
12.7		p3	p3	p3	p3	p3	p3	p3	p3
0		p4	p4	p4	p4	p4	p4	p4	p4
58.01		p4	p4	p4	p4	p4	p4	p4	p4
64.65		p3	p4	p3	p4	p4	p4	p3	p4
32.07		p4	p4	p4	p3	p3	p4	p3	p4
52.93		p4	p3	p4	p3	p4	p3	p4	p3
49.54		p4	p4	p4	p4	p4	p4	p4	p4
64.92		p4	p4	p4	p4	p4	p4	p4	p4
60.97		p3	p4	p4	p4	p3	p4	p3	p4
61.64		p3	p4	p3	p4	p3	p4	p3	p4
23.59		p4	p4	p4	p4	p4	p4	p4	p4
78.1		p3	p3	p3	p3	p3	p4	p3	p4
0.78		p4	p3	p3	p3	p4	p3	p4	p3
0		p4	p3	p3	p3	p4	p3	p3	p3
100		p4	p3	p3	p4	p3	p3	p3	p3
50.95		p3	p3	p3	p3	p3	p3	p4	p3
53.2		p3	p3	p3	p3	p3	p3	p3	p3
20.51		p4	p4	p4	p4	p4	p4	p4	p4
63.09		p3	p3	p3	p3	p3	p3	p3	p3
5.98		p3	p3	p4	p3	p3	p3	p3	p4
0		p4	p4	p4	p4	p4	p4	p4	p4
56.53		p4	p3	p4	p3	p4	p3	p4	p3
29.4		p3	p3	p3	p3	p3	p3	p3	p3
13.48		p4	p3	p3	p3	p4	p4	p3	p4
77.94		p3	p3	p3	p3	p3	p3	p3	p3
66.88		p4	p4	p4	p4	p4	p4	p4	p4
48.44		p4	p3	p4	p3	p3	p3	p4	p4
4.43		p3	p3	p3	p3	p3	p3	p3	p3
31.64		p3	p3	p3	p3	p3	p3	p3	p3
75.88		p4	p4	p4	p4	p4	p4	p4	p4
28.12		p4	p4	p4	p4	p4	p4	p4	p4
67.77		p3	p3	p3	p3	p4	p3	p3	p3
29.17		p3	p3	p3	p3	p3	p3	p3	p3
59.38		p4	p4	p4	p4	p4	p4	p4	p4
12.96		p4	p3	p3	p3	p4	p4	p3	p3
44.4		p4	p4	p4	p4	p4	p4	p4	p4
27.53		p4	p4	p4	p4	p4	p4	p4	p4
5.47		p3	p3	p3	p3	p3	p3	p3	p3
13.48		p3	p3	p4	p3	p3	p3	p4	p3
34.96		p4	p3	p4	p4	p4	p4	p4	p4
60.9		p4	p4	p4	p4	p4	p4	p4	p4
90.48		p3	p3	p4	p3	p3	p3	p3	p3
72.27		p4	p3	p3	p3	p3	p3	p3	p3
23.63		p3	p4	p3	p3	p3	p4	p3	p3
7.42		p3	p4	p4	p4	p4	p4	p4	p4
67.56		p4	p4	p4	p4	p4	p4	p4	p4
11.92		p4	p4	p4	p4	p4	p4	p4	p4
26.91		p3	p3	p3	p3	p3	p3	p3	p3
16.6		p3	p3	p3	p4	p3	p4	p3	p3
19.09		p3	p3	p3	p3	p3	p3	p3	p3
66.9		p3	p4	p3	p4	p3	p4	p3	p4
51.17		p3	p3	p3	p3	p3	p3	p3	p4
58.03		p3	p3	p3	p3	p3	p3	p3	p3
38.15		p3	p3	p3	p3	p3	p3	p3	p3
60.35		p3	p3	p3	p3	p3	p4	p3	p4
74.78		p3	p3	p3	p3	p3	p3	p3	p3
12.41		p4	p4	p4	p4	p4	p4	p4	p4
7.62		p3	p3	p3	p3	p3	p3	p3	p3
21.08		p3	p3	p3	p3	p3	p3	p3	p3
19.34		p4	p3	p3	p4	p3	p3	p3	p4
0.2		p3	p3	p3	p3	p3	p3	p3	p3
0.46		p3	p3	p3	p3	p3	p3	p3	p3
32.62		p3	p3	p3	p3	p3	p3	p3	p3
56.05		p4	p3	p4	p3	p3	p3	p4	p4
23.44		p4	p4	p4	p4	p4	p4	p4	p4
62.3		p4	p4	p4	p4	p4	p4	p4	p4
31.98		p4	p4	p4	p4	p4	p4	p4	p4
1.16		p4	p4	p4	p4	p4	p4	p4	p4
63.87		p4	p3	p4	p3	p4	p4	p4	p4
24.43		p4	p3	p3	p4	p3	p4	p4	p4
55.27		p4	p4	p4	p4	p4	p4	p4	p4
58.2		p3	p3	p3	p3	p3	p3	p3	p3
34.16		p4	p4	p4	p4	p4	p4	p4	p4
69		p3	p3	p3	p3	p3	p3	p3	p3
49.22		p3	p3	p4	p3	p3	p3	p4	p3
17.77		p3	p4	p3	p4	p3	p4	p3	p4
